# Supplementary material for: Quantitation of L-cystine in Food Supplements and Additives Using 1H qNMR: Method Development and Application
Source: Foods. 2023 Jun 20;12(12):2421. doi: 10.3390/foods12122421 (PMC10297691; doi:10.3390/foods12122421)
Supplement: Supplementary file 1 [file foods-12-02421-s001.zip]

Archive with 1 entries (1 files):
- foods-2438767-supplementary.pdf
